# Supplementary material for: Multidimensional Determinants of Food and Nutritional Insecurity Among Older Adults: A Scoping Review
Source: Healthcare (Basel). 2026 May 20;14(10):1396. doi: 10.3390/healthcare14101396 (PMC13205513; doi:10.3390/healthcare14101396)
Supplement: Supplementary file 1 [file healthcare-14-01396-s001.zip]

Archive with 1 entries (1 files):
- healthcare-4245229-supplementary.pdf
